# Supplementary material for: Effects of specific inspiratory muscle training combined with whole-body endurance training program on balance in COPD patients: Randomized controlled trial
Source: PLoS One. 2021 Sep 23;16(9):e0257595. doi: 10.1371/journal.pone.0257595 (PMC8460029; doi:10.1371/journal.pone.0257595)
Supplement: S1 Dataset — https://doi.org/10.6084/m9.figshare.16606721. (XLSX) [file pone.0257595.s003.xlsx]

## Sheet: Feuil1
Experimental group (IMT + ET) n = 16
SUBJECTS	Gold Stage	ABC pre	ABC post	BBS pre	BBS post	TUG pre	TUG post	SLS pre	SLS post	6MWT pre	6MWT post	PImax pre	PImax post	∆ PImax	∆ BBS	∆ ABC	∆ TUG	∆ SLS	∆ 6MWT
S1	3	77.8	91.1	45	52	9.63	8	30.01	40	420	450	59	85	26	7	13.33	-1.63	9.99	30
S2	4	84.4	97.8	49	55	7.33	7.01	60.49	59	532	608	85	116	31	6	13.33	-0.32	-1.49	76
S3	3	75.6	95.6	50	54	8.43	8.23	80.25	90.56	555	610	73	102	29	4	20	-0.2	10.31	55
S4	3	84.4	93.3	51	54	9.04	7.07	52	70	458	489	97	110	13	3	8.89	-1.97	18	31
S5	3	82.2	91.1	51	54	9.11	8.47	11.63	28.64	280	327	86	105	19	3	8.89	-0.64	17.01	47
S6	3	82.2	93.3	48	53	8.32	7.3	22.13	25	470	500	89	109	20	5	11.11	-1.02	2.87	30
S7	3	80	91.1	49	53	8.89	8	43.17	47	444	480	40	65	25	4	11.11	-0.89	3.83	36
S8	4	64.4	75.6	42	45	12	11.06	8.31	9.45	368	405	29	43	14	3	11.11	-0.94	1.14	37
S9	3	48.9	62.2	46	51	10.53	9.89	20.1	26	430	450	48	69	21	5	13.33	-0.64	5.9	20
S10	4	60	75.6	49	52	12	11.16	20.07	24	180	210	31	50	19	3	15.56	-0.84	3.93	30
S11	4	75.6	86.7	49	53	10	9.2	60.56	72.56	480	519	80	109	29	4	11.11	-0.8	12	39
S12	3	86.7	93.3	52	55	7.35	7	83.95	100.03	440	507	47	68	21	3	6.67	-0.35	16.08	67
S13	3	80	93.3	47	53	8.89	8	43.17	49	433	466	41	68	27	6	13.33	-0.89	5.83	33
S14	3	80	97.8	45	53	8.63	7	30.01	41	466	541	56	87	31	8	17.78	-1.63	10.99	75
S15	2	73.3	84.4	45	50	10.25	9.35	23.19	25.21	465	505	55	72	17	5	11.11	-0.9	2.02	40
S16	3	75.6	86.7	46	50	9.25	8.35	33.19	38.21	400	430	74	99	25	4	11.11	-0.9	5.02	30
Mean		75.6937	88.0563	47.75	52.3125	9.35313	8.44313	38.8894	46.6038	426.312	468.562	61.875	84.8125	22.9375	4.5625	12.3606	-0.91	7.71437	42.25
SD		10.0498	9.59333	2.74469	2.46897	1.36238	1.36072	23.0778	25.6588	90.6883	98.2167	21.814	23.1206	5.76737	1.54785	3.34248	0.483253	5.94725	17.125
Control group (ET) n = 16
SUBJECTS	Gold Stage	ABC pre	ABC post	BBS pre	BBS post	TUG pre	TUG post	SLS pre	SLS post	6MWT pre	6MWT post	PImax pre	PImax post	∆ PImax	∆ BBS	∆ ABC	∆ TUG	∆ SLS	∆ 6MWT
S17	3	75.6	86.7	52	54	9.11	8.98	104.4	115.19	577	643	87	87	0	2	11.11	-0.13	10.79	66
S18	3	93.3	95.6	50	52	7.07	7	70.03	82	446	478	79	80	1	2	2.22	-0.07	11.97	32
S19	4	71.1	75.6	41	43	9.86	9.56	15.89	17.02	378	403	36	38	2	2	4.44	-0.3	1.13	25
S20	4	82.2	82.2	49	50	9.99	9.69	0	5	160	200	31	33	2	1	0	-0.3	5	40
S21	2	68.9	73.3	42	44	8.28	8	20.61	23	425	468	59	61	2	2	4.44	-0.28	2.39	43
S22	3	80	86.7	43	45	8.09	7.6	36.31	42	457	489	77	79	2	2	6.67	-0.49	5.69	32
S23	3	68.9	73.3	42	44	8.28	8.1	20.61	23	532	565	59	61	2	2	4.44	-0.18	2.39	33
S24	3	73.3	75.6	52	53	9.13	9.1	44.17	45	456	489	74	76	2	1	2.22	-0.03	0.83	33
S25	2	86.7	88.9	52	53	8.77	8.67	27.96	29	580	620	73	72	-1	1	2.22	-0.1	1.04	40
S26	3	75.6	80	49	51	9.96	9.8	44.62	46	498	521	65	70	5	2	4.44	-0.16	1.38	23
S27	4	35.6	40	38	39	11.57	10.5	31	32	180	200	41	42	1	1	4.44	-1.07	1	20
S28	4	80	88.9	48	50	8.72	8.3	11.44	26.75	520	520	72	74	2	2	8.89	-0.42	15.31	0
S29	3	71.1	84.4	51	53	10.14	9.38	73.79	60.06	456	480	100	101	1	2	13.33	-0.76	-13.73	24
S30	3	75.6	80	49	53	9.07	9.05	45.56	24.52	496	500	100	105	5	4	4.44	-0.02	-21.04	4
S31	3	80	84.4	50	52	10.02	9.98	50	50	450	480	41	41	0	2	4.44	-0.04	0	30
S32	3	84.4	88.9	48	50	10.53	10.5	12.37	13	240	271	45	46	1	2	4.44	-0.03	0.63	31
Mean		75.1438	80.2813	47.25	49.125	9.28688	9.01312	38.0475	39.5962	428.188	457.938	64.9375	66.625	1.6875	1.875	5.13625	-0.27375	1.54875	29.75
SD		12.5108	12.4942	4.50925	4.58803	1.10651	1.01369	27.1434	27.8599	128.713	130.641	21.7393	22.039	1.57982	0.718795	3.41603	0.293482	8.80177	15.225
